# Supplementary material for: Non-Targeted Metabolomics of Serum Reveals Biomarkers Associated with Body Weight in Wumeng Black-Bone Chickens
Source: Animals (Basel). 2024 Sep 23;14(18):2743. doi: 10.3390/ani14182743 (PMC11429424; doi:10.3390/ani14182743)
Supplement: Supplementary file 1 [file animals-14-02743-s001.zip › Supplementary Table and Figure/Supplementary Table/Supplementary Table 1.xlsx]

## Sheet: Supplementary Table S1
Supplementary Table S1 | The eights of chickens in high/low weight group at 160 days
ID	Weights	Group
WM2584	2310	WH
WM2488	2236	WH
WM2661	2148	WH
WM2468	2121	WH
WM2630	2120	WH
WM2495	2114	WH
WM2549	2103	WH
WM2460	2083	WH
WM2671	1901	WH
WM2455	1748	WH
WM2553	1710	WH
WM2688	1707	WH
WM2515	1667	WH
WM2530	1657	WH
WM2609	1619	WH
WM2458	1525	WH
WM2563	1740	WL
WM2462	1715	WL
WM2645	1715	WL
WM2541	1681	WL
WM2426	1638	WL
WM2440	1607	WL
WM2684	1602	WL
WM2566	1554	WL
WM2637	1335	WL
WM2567	1332	WL
WM2419	1285	WL
WM2511	1270	WL
WM2601	1240	WL
WM2543	1229	WL
WM2448	1213	WL
WM2575	1196	WL
