# Supplementary material for: Non-Targeted Metabolomics of Serum Reveals Biomarkers Associated with Body Weight in Wumeng Black-Bone Chickens
Source: Animals (Basel). 2024 Sep 23;14(18):2743. doi: 10.3390/ani14182743 (PMC11429424; doi:10.3390/ani14182743)
Supplement: Supplementary file 1 [file animals-14-02743-s001.zip › Supplementary Table and Figure/Supplementary Table/Supplementary Table 2.xlsx]

## Sheet: Sheet1
Supplementary Table 2 | Metabolic pathways which were enriched in high- and low- body weight groups.
High-body weight group
Metabolite Set	Total	Hits	Expect	P value	Holm P	FDR
﻿	Riboflavin Metabolism	20	1	0.0798	0.0776	1
﻿	Transfer of Acetyl Groups into Mitochondria	22	1	0.0878	0.0851	1
﻿	Caffeine Metabolism	23	1	0.0918	0.0888	1
﻿	Citric Acid Cycle	32	1	0.128	0.122	1
﻿	Warburg Effect	57	1	0.228	0.209	1
﻿	Bile Acid Biosynthesis	65	1	0.259	0.236	1
Low-body weight group
Metabolite Set	Total	Hits	Expect	P value	Holm P	FDR
﻿	Butyrate Metabolism	19	1	0.0758	0.0738	1
﻿	Fatty Acid Biosynthesis	35	1	0.14	0.133	1
﻿	Tryptophan Metabolism	59	1	0.236	0.216	1
﻿	Bile Acid Biosynthesis	65	1	0.259	0.236	1
﻿	Arachidonic Acid Metabolism	67	1	0.267	0.242	1
